# Supplementary material for: Stress-induced inactivation of the Staphylococcus aureus purine biosynthesis repressor leads to hypervirulence
Source: Nat Commun. 2019 Feb 15;10:775. doi: 10.1038/s41467-019-08724-x (PMC6377658; doi:10.1038/s41467-019-08724-x)
Supplement: Supplementary file 3 — Supplementary Data 1 [file 41467_2019_8724_MOESM3_ESM.xlsx]

## Sheet: Sheet1
Accession number	Source	Isolation location	Isolation year	Mutation type
1190472077	Human sputum or oropharyngeal	USA	2016	L115I
1190473252	Human sputum or oropharyngeal	USA	2015	L115I
1263964561	pharyngeal exudate from a child's pharynx	Mexico	2011	K35 STOP
1235891243	Human blood	Peru	2011	L232F
1235890392	Human blood	Peru	2011	L232F
1235872284	Human blood	Brazil	2012	L232F
1235860490	Human blood	Chile	2012	L232F
1041151790	nose secretion from patient with nasal colonization	Brazil	2002	L232F
861944504	Human blood	USA	2009	G267S
875894747		USA		I122V
875894524		USA		I122V
875898312		USA		I122V
875920513		USA		I122V
875899845		USA		I122V
875900059		USA		I122V
875900354		USA		I122V
875900856		USA		I122V
960331061	perirectal	Pakistan		V201I
587194894				E92D
587196163				E92D
875900648		USA		I122V
581608047				P266H
579937160				L114I
997826329	blood	UK	2010	L274S
579698444				F33I
997712924	blood	UK	2009	L274S
995867920	blood	UK	2009	L274S
814566315	sputum samples	China	2013	V201I
814566368	sputum sample	China	2013	V201I
814566240	sputum sample	China	2013	V201I
1029559408	respiratory	USA	2009	F262L
814566266	sputum sample	China	2013	V201I
1029547851	respiratory	USA	2010	F262L
997769248	blood	UK	2009	N268S
997560967	blood	UK	2008	V229I
926126488		USA	2010	T70M
857881076				D245H
857860252				D245H
857876982				D245H
910631648	abscess	Turkey	2006	V201I
910683539	blood	Turkey	2008	V201I
857852602				D245H
857849258				D245H
910735437	Tracheal secretion	Turkey	2006	V201I
910451404	Pleural fluid	Turkey	2007	V201I
910602936	wound	Turkey	2006	V201I
912469779	blood	Turkey	2006	V201I
910570687	Tracheal secretion	Turkey	2007	V201I
910046839	Sputum	Turkey	2006	V201I
910509629	blood	Turkey	2007	V201I
910372277	wound	Turkey	2006	V201I
910414352	blood	Turkey	2006	V201I
910396341	Pleural fluid	Turkey	2007	V201I
910377950	aspiration	Turkey	2006	V201I
910046048	broncheoalveolar lavage	Turkey	2008	V201I
910046619	Liver cyst	Turkey	2007	V201I
910367246	catheter	Turkey	2007	V201I
910046531	abscess	Turkey	2007	V201I
910046436	catheter	Turkey	2006	V201I
910046365	tracheal secretion	Turkey	2006	V201I
910046300	blood	Turkey	2009	V201I
910046213	blood	Turkey	2007	V201I
910371319	blood	Turkey	2006	V201I
910370088	wound	Turkey	2007	V201I
910046149	blood	Turkey	2008	V201I
910363026	blood	Turkey	2007	V201I
910045871	catheter	Turkey	2008	V201I
910044219	blood	Turkey	2009	V201I
910045794	blood	Turkey	2008	V201I
910043635	abscess	Turkey	2008	V201I
910040091		France		L232F
910045705	broncheoalveolar lavage	Turkey	2009	V201I
910045494	urine	Turkey	2008	V201I
910045407	catheter	Turkey	2008	V201I
910045327	wound	Turkey	2008	V201I
910045257	blood	Turkey	2008	V201I
910045184	blood	Turkey	2009	V201I
910045141	wound	Turkey	2007	V201I
910044609	blood	Turkey	2006	V201I
910044459	catheter	Turkey	2009	V201I
910044386	aspiration	Turkey	2009	V201I
910044295	catheter	Turkey	2009	V201I
910044154	blood	Turkey	2008	V201I
910044066	wound	Turkey	2009	V201I
910043987	peritoneum fluid	Turkey	2009	V201I
910043933	blood	Turkey	2007	V201I
910043772	wound	Turkey	2008	V201I
910043041	wound	Turkey	2008	V201I
910040879		Romania	2007	V201I
910040729		Turkey		V201I
910039867	blood	Turkey	2007	V201I
910039790		Turkey		V201I
910039643	Trnstracheal aspirate fluid	Turkey	2007	V201I
910039303		Turkey		V201I
910038196		Turkey		V201I
910037245	catheter	Turkey	2007	V201I
910037755	brain abscess	Turkey	2007	V201I
910037090	spinal fluid	Turkey	2007	V201I
910037536	catheter	Turkey	2007	V201I
910037653	abscess	Turkey	2007	V201I
910037845	nasal swab	Turkey	2007	V201I
910037425	blood	Turkey	2007	V201I
910036493	spinal fluid	Turkey	2008	V201I
910036577	abscess	Turkey	2007	V201I
910037017	brain abscess	Turkey	2007	V201I
910036926	spinal fluid	Turkey	2009	V201I
910036848	blood	Turkey	2006	V201I
910036759	sputum	Turkey	2006	V201I
910036658	blood	Turkey	2006	V201I
910036390	blood	Turkey	2009	V201I
910027656		Germany	2007	N268S
910026922		Portugal	2006	V229I
667528927	blood culture from bacterimic patient	China	2002	V201I
667529132	blood culture from bacterimic patient	China	2007	V201I
319438722				V201I
570296852	wound fluid from a diabetic patient	India	2012	Q34 STOP
477747068				F33I
723153210	blood	Malaysia	2009	M12I
421957249	blood	China	2006	V201I
414081978	tracheal aspirate from ICU patient	Malaysia	2009	M12I
1069074423	purulent abscess	USA	2011	L56 STOP
579059981				L121 STOP
925215635	milk	India	2014	K34 STOP
910038913	catheter	Turkey	2007	K34 STOP
584236157	wound fluid from a diabetic patient	India	2012	K34 STOP
618800447	wound swab	Russia	2005	MULTIPLE
1275296202	milk	Russia	2016	V229I
1069077617	purulent abscess	USA	2011	V30STOP
1069077617	-	-		I40 STOP
1042772831	bovine milk	Australia	2013	V229I
1042772276	bovine milk	Australia	2013	V229I
1015560674		China	2013	H225Y
1015560724		China	2013	H225Y
1025627356	bovine milk	Italy	2011	V229I
1025626860	bovine milk	Belgium	2005	V229I
1237442475		USA	2010	truncated at I24
1184257856	wound exudate of a bone fracture	China	2012	H225Y
580365707				T58I
1072466828	bulk milk	UK	2012	V229I
1072544971	bulk milk	UK	2012	V229I
1072459302	bulk milk	UK	2012	V229I
1072682328	bulk milk	UK	2012	V229I
1072669974	bulk milk	UK	2012	V229I
1072695792	bulk milk	UK	2012	V229I
1072666391	bulk milk	UK	2012	V229I
1072687463	bulk milk	UK	2012	V229I
1072487502	bulk milk	UK	2012	V229I
1072613579	bulk milk	UK	2012	V229I
1072674258	bulk milk	UK	2012	V229I
1072663938	bulk milk	UK	2012	V229I
1072679559	bulk milk	UK	2012	V229I
1072691428	bulk milk	UK	2012	V229I
1072626566	bulk milk	UK	2012	V229I
1072634535	bulk milk	UK	2012	V229I
1072479884	bulk milk	UK	2012	V229I
1072658488	bulk milk	UK	2012	V229I
1072615920	bulk milk	UK	2012	V229I
1072650393	bulk milk	UK	2012	V229I
1072623924	bulk milk	UK	2012	V229I
1029304020	wound	USA	2010	E78V
394329061	bovine mastitis	Canada	1958	V229I
570297808	wound fluid from a diabetic patient	India	2012	S41 STOP
1175582508	nephrostomy tube	USA	2004	K34 STOP
1190478114	sputum or oropharyngeal	USA	2015	R2 STOP
1218205675		USA	2015	S197L
930070352	wound	Ghana	2013	R2 STOP
930070253	nose	Ghana	2013	R2 STOP
930070269	wound	Ghana	2013	R2 STOP
930070165	wound	Ghana	2013	R2 STOP
930070121	wound	Ghana	2013	R2 STOP
930070076	wound	Ghana	2013	A224V
930070017	wound	Ghana	2013	A224V
930069994	wound	Ghana	2013	A224V
1270591801	blood	Brazil	2014	K37T
1270595092	blood	Brazil	2014	K37T
1270584928	blood	Brazil	2014	K37T
1270580755	blood	Brazil	2014	K37T
1270571043	blood	Brazil	2014	K37T
1270564114	blood	Brazil	2014	K37T
1270570220	blood	Brazil	2014	K37T
1270586607	blood	Brazil	2014	K37T
1270587568	blood	Brazil	2014	K37T
1270579636	blood	Brazil	2014	K37T
875932980		USA		S177L
930070063	nose	Ghana	2013	Q240R
653579470	nose	Jordan	2009	R8I
875927145		USA		S177L
1272401461	blood	Brazil	2009	K37T
600573462	sputum	USA	2003	V83I
600511395	clinical specimen	USA	2007	V83I
593115873				N196K
581788901				V83I
581425047				V83I
581412653				V83I
581368019				V83I
581311741				V83I
581236793				V83I
581230248				V83I
580100621				A208G
580028546				A208G
579964606				A208G
579956826				A208G
579901852				A208G
579847672				A208G
579716164				A208G
579665542				A208G
579641094				A208G
579629371				A208G
579597576				A208G
579571734				V83I
579554582				A208G
579537640				A208G
579380251				A208G
579378586				A208G
579361785				A208G
1143531124	skin	Switzerland		R2 STOP
1143531056	skin	Switzerland		R2 STOP
1143531630	skin	Switzerland		V202I
1143530907	skin	Switzerland		R2 STOP
1143531184	skin	Switzerland		R2 STOP
1143531261	skin	Switzerland		R2 STOP
1143530984	skin	Switzerland		R2 STOP
1143530888	skin	Switzerland		R2 STOP
1029861413	wound	USA	2009	V148I
1072557970	nasal	Tanzania	2005	A224V
1072408331	nasal	Tanzania	2014	R2 STOP
1072584484	nasal	Tanzania	2014	A224V
1072410915	nasal	Tanzania	2014	R2 STOP
1029630097	respiratory	USA	2010	V83I
1029706154	respiratory	USA	2009	A138T
664805869		Germany	2003	Q52R
664805250		Germany		Q52R
997256084	blood	UK	2007	L56I
664805431		Germany	2003	Q52R
477945486				V83I
477854412				V83I
478125304				V83I
478104946				V83I
341848884				A224V
927328118		Russia	2012	V30 STOP
875940378		USA		E7 STOP
1105664827		Thailand	2015	Y126F
375022900				V30 STOP
932894922				S41 STOP
600507407	clinical specimen	USA	2007	V10A
1024329861				S274H
582759289				P25T
1072500503	bulk milk	UK	2012	I40L S41I
580911623				V30 STOP
1029201620		USA	2004	N116D
593741899	Sheep Abscess	Sudan	2005	T89A
827326431		Denmark	2002	MULTIPLE
1190494570	blood	USA	2014	R8 STOP
600573681	Foot wound	USA	2003	MULTIPLE
1237729931		USA	2009	I9 STOP
1181852756	horse clinical sample	Australia	2013	L242 TRUNCATED
1145794992	cell culture	USA	2016	L242 TRUNCATED
875925813		USA		S113T E128D
600283536			2013	S113T E128D
599761857			2013	S113T E128D
1109731787		Singapore	2011	S113T E128D
1109734354		Thailand	2011	S113T E128D
1109729280		Thailand	2011	S113T E128D
1109741623		Israel	2009	S113T E128D
1109724289		Malaysia	2011	S113T E128D
1105940614		Malaysia	2011	S113T E128D
1105977300		Malaysia	2011	S113T E128D
1105919770		Malaysia	2011	S113T E128D
1105787320		France	2010	S113T E128D
1105779564		Singapore	2009	S113T E128D
1106069630		Thailand	2015	S113T E128D
857608414				S113T E128D
857605639				S113T E128D
1109749458		Malaysia	2011	S113T E128D N263K
1105579255		Malaysia	2011	S113T E128D
678254705				S113T E128D
1105710487		Thailand	2015	S113T E128D
678257374				S113T E128D N263K
678247281				S113T E128D N263K
678252281				S113T E128D N263S
678259863				S113T E128D N263S
678262528				S113T E128D N263S
678265158				S113T E128D N263S
678270357				S113T E128D N263S
678273346				S113T E128D N263S
678249824				Y175 TRUNCATED
678267660				K55Q E78A L90H E92Q S113T K130Q I151V K251R N263K
1072736005	Bulk milk	UK	2012	K55Q E78A L90H E92Q S113T K130Q I151V K251R N263K
875909596		USA		K55Q E78A L90H E92Q S113T K130Q I151V K251R N263K
875927088		USA		K55Q E78A L90H E92Q S113T K130Q I151V K251R N263K
875933566		USA		K55Q E78A L90H E92Q S113T K130Q I151V K251R N263K
875937156		USA		K55Q E78A L90H E92Q S113T K130Q I151V K251R N263K
875940329		USA		multiple
875940454		USA		multiple
875946555		USA		K55Q E78A L90H E92Q S113T K130Q I151V K251R N263K
645287611				multiple
875939496		USA		multiple
827313769	wound from outpatient	France		multiple
1125656615	nasal sample	Brazil	2012	multiple
1070264237	port crew quarters bump-out exterior aft wall of International Space Station		2015	L26 STOP
861932800	umbilicus	USA	2012	M1 STOP
1237627715	swine facility	USA	2010	K4 STOP
1072730652	bulk milk	UK	2012	M1 STOP
1237723438		USA	2009	E7 STOP
1072728488	bulk milk	UK	2012	MULTIPLE
874346830	milk from cattle	India	2015	MULTIPLE
613107659				MULTIPLE
1237618233	host - Sus scrufa domesticus	USA	2010	R2 STOP
1070261762	cupola wall of International Space Station		2015	MULTIPLE
582930284				F51 TRUNCATED
910485516	blood	Turkey	2007	K4 STOP
1181848461	horse clinical sample	Australia	2013	Y3 STOP
910714303	tracheal secretion	Turkey	2006	MULTIPLE
910587863	wound	Turkey	2006	M1 STOP
910651850	blood	Turkey	2008	MULTIPLE
875940357		USA		MULTIPLE
910651336	blood	Turkey	2008	K3 STOP
910679582	blood	Turkey	2008	MULTIPLE
910701638	tracheal secretion	Turkey	2006	R2 STOP
910648504	blood	Turkey	2008	STOP
910646999	blood	Turkey	2008	STOP
910574494	wound	Turkey	2006	STOP
910572911	wound	Turkey	2006	STOP
910570841	wound	Turkey	2006	STOP
910378073	pleural fluid	Turkey	2007	STOP
897320957		UK	2012	STOP
910687983	tracheal secretion	Turkey	2006	STOP
910570881	wound	Turkey	2006	STOP
910570881	pleural fluid	Turkey	2007	STOP
910378523	blood	Turkey	2008	STOP
910639176		UK	2010	STOP
