# Supplementary material for: Stress-induced inactivation of the Staphylococcus aureus purine biosynthesis repressor leads to hypervirulence
Source: Nat Commun. 2019 Feb 15;10:775. doi: 10.1038/s41467-019-08724-x (PMC6377658; doi:10.1038/s41467-019-08724-x)
Supplement: Supplementary file 5 — Source Data [file 41467_2019_8724_MOESM5_ESM.xlsx]

## Sheet: Figure 1b
	WT pALC				purR:: pALC				purR:: ppurR
TSB	0.68	0.77	0.72	0.7	0.66	0.71	0.67	0.68	0.61	0.73	0.56	0.54
TSB-S	0.24	0.4	0.32	0.31	0.01	0.01	0.0095	0.0055	0.62	0.77	0.556	0.548

## Sheet: Figure 2b
	WT pALC				WTFnbAB pALC				WTFnbAB pFnbA				purR:: pALC				purR:: FnbAB pALC				purR:: pFnbA
TSB	0.62	0.56	0.57		0.61	0.55	0.55		0.3	0.25	0.21		0.7	0.65	0.53		0.74	0.62	0.58		0.21	0.17	0.125
TSB-S	0.34	0.34	0.3		0.73	0.72	0.63		0.28	0.16	0.14		0.04	0.068	0.1		0.79	0.72	0.76		0.16	0.12	0.11

## Sheet: Figure 2c
	TSB										TSB-S										Fn depletion 1										Fn depletion 2										Fn depletion 3
WT	0.5785	0.5385	0.5005	0.4255	0.558	0.551	0.558	0.523	0.553	0.569	0.4205	0.4575	0.4055	0.3335	0.36	0.396	0.482	0.458	0.339	0.449	0.5115	0.4985	0.3745	0.3475							0.4775	0.4995	0.3505	0.3835							0.4715	0.4955	0.3175	0.3625	0.681	0.691	0.719	0.674	0.668
PurR:Tn	0.5605	0.5975	0.5225	0.5105	0.539	0.494	0.523	0.601	0.626	0.662	0.1115	0.0665	0.0915	0.0705	0.124	0.117	0.124	0.109	0.062	0.084	0.3205	0.3545	0.2815	0.2045							0.4665	0.4635	0.2885	0.3245							0.6035	0.4595	0.3785	0.3025	0.56	0.462	0.526	0.658	0.646
[truncated: 7 more columns]

## Sheet: Figure 2d
WT pALC	WT fnbAB pALC	WT fnbAB pfnbA	purR:: pALC	purR:: ppurR	purR:: fnbAB pALC	purR:: fnbAB pfnbA
3.01	2.079	5.703	4.759	3.045	2.195	6.382
2.91	2.213	5.997	4.651	3.195	2.067	6.343
3.084	2.084	4.703	5.071	2.979	2.022	6.556
3.196	1.827	5.156	5.039	3.064	2.338	6.727

## Sheet: Figure 3c
	Luminescence																				OD
Time	WT pGY::FnbA										WT pGY::FnbB										WT pGY::FnbA										WT pGY::FnbB
1	-32	-5	-7	10	-21	-6	12	15	2	-36	39	-13	-23	-31	-34	7	7	-21	0	23	0.005	0.005	0.005	0.006	0.007	0.007	0.005	0.004	0.004	0.005	0.004	0.005	0.003	0.007	0.007	0.004	0.007	0.007	0.005	0.013
2	-15.8	-8.8	10.2	-8.8	7.2	-22.8	-30.8	-14.8	-36.8	-25.8	-28.8	-25.8	-11.8	15.2	-13.8	-15.8	14.2	35.2	-1.8	4.2	0.0154	0.0164	0.0154	0.0174	0.0224	0.0214	0.0164	0.0164	0.0184	0.0174	0.0164	0.0184	0.0154	0.0214	0.0234	0.0154	0.0204	0.0194	0.0174	0.0254
3	-4	-4	-36	-6	8	-15	-20	-36	-10	4	-13	5	-3	62	-35	25	-18	10	-10	20	0.049	0.052	0.05	0.061	0.081	0.074	0.056	0.057	0.049	0.058	0.064	0.068	0.064	0.076	0.088	0.06	0.072	0.067	0.066	0.067
4	9.8	-18.2	-1.2	59.8	6.8	21.8	-1.2	36.8	13.8	32.8	-6.2	10.8	-9.2	29.8	44.8	-3.2	0.8	27.8	17.8	10.8	0.202	0.223	0.212	0.248	0.266	0.262	0.199	0.243	0.214	0.222	0.258	0.271	0.279	0.297	0.338	0.267	0.236	0.25	0.231	0.214
5	-19.4	-42.4	-20.4	-15.4	-10.4	-20.4	-33.4	-14.4	-10.4	-22.4	13.6	-1.4	-24.4	-14.4	-15.4	3.6	-44.4	-10.4	-28.4	-29.4	0.413	0.604	0.395	0.482	0.697	0.579	0.519	0.485	0.381	0.893	1.008	1.058	0.475	0.5	0.591	0.431	0.543	0.551	0.559	0.55
6	-11.4	-4.4	-2.4	-0.4	8.6	11.6	-23.4	10.6	-16.4	-1.4	-18.4	43.6	-5.4	-3.4	3.6	56.6	-23.4	-0.4	-23.4	-14.4	0.898	0.874	0.879	0.983	1.042	1.047	0.985	0.974	0.882	0.963	0.948	0.945	0.966	0.973	1.058	0.901	1.021	1.004	1.025	0.999
7	-17.4	-0.4	1.6	15.6	6.6	-17.4	-6.4	17.6	-17.4	-11.4	42.6	35.6	12.6	37.6	12.6	-19.4	-37.4	-26.4	-19.4	3.6	1.1992	1.1462	1.1752	1.2152	1.1882	1.2392	1.1982	1.2222	1.2032	1.1532	1.1432	1.1472	1.1972	1.1882	1.2422	1.1612	1.2592	1.2452	1.2582	1.2332
8	15.8	91.8	11.8	-10.2	14.8	-11.2	10.8	-1.2	71.8	15.8	16.8	-13.2	1.8	-12.2	12.8	-2.2	3.8	-6.2	9.8	1.8	1.3072	1.2222	1.2712	1.3172	1.3462	1.3402	1.2932	1.3212	1.3122	1.2192	1.2532	1.2382	1.2992	1.2872	1.3482	1.2592	1.3612	1.3412	1.3542	1.3192
9	43.2	68.2	38.2	37.2	-0.8	31.2	31.2	31.2	7.2	0.2	-13.8	11.2	-0.8	35.2	-3.8	42.2	37.2	-0.8	17.2	-19.8	1.3852	1.3132	1.3412	1.3902	1.4802	1.4052	1.3632	1.3982	1.3832	1.3002	1.4422	1.4182	1.3662	1.3452	1.4152	1.3262	1.4302	1.4012	1.4282	1.3782
10	8.4	20.4	-31.6	-7.6	-23.6	-17.6	74.4	-31.6	-19.6	-28.6	-11.6	43.4	-4.6	10.4	-20.6	-28.6	-24.6	-5.6	46.4	4.4	1.4252	1.3872	1.3762	1.4262	1.5252	1.4412	1.4062	1.4452	1.4222	1.3552	1.5022	1.4822	1.4022	1.3702	1.4542	1.3532	1.4732	1.4402	1.4762	1.4082
11	-4.4	79.6	1.6	16.6	22.6	-13.4	19.6	1.6	-14.4	-33.4	-18.4	-12.4	-22.4	-2.4	5.6	14.6	2.6	25.6	2.6	0.6	1.4552	1.4702	1.3962	1.4612	1.5672	1.4702	1.4392	1.4732	1.4522	1.3772	1.5582	1.5012	1.4352	1.3972	1.4862	1.3742	1.5072	1.4762	1.5022	1.4342
12	-21.8	-30.8	-12.8	-43.8	-23.8	3.2	15.2	24.2	-28.8	-13.8	-36.8	4.2	20.2	-22.8	-8.8	-9.8	-0.8	1.2	-41.8	-6.8	1.4834	1.4974	1.4254	1.4864	1.5914	1.4954	1.4704	1.4984	1.4814	1.3884	1.5894	1.5194	1.4684	1.4314	1.5164	1.4144	1.5364	1.5074	1.5314	1.4884
13	11.8	9.8	22.8	30.8	-2.2	-2.2	20.8	61.8	21.8	28.8	32.8	29.8	-1.2	15.8	4.8	28.8	9.8	18.8	3.8	0.8	1.5142	1.5552	1.4512	1.5092	1.6152	1.5212	1.5002	1.5242	1.5152	1.4162	1.6072	1.5452	1.4992	1.4652	1.5462	1.4682	1.5662	1.5352	1.5592	1.5562
14	10.4	-17.6	-10.6	-4.6	-31.6	-5.6	-11.6	-23.6	-24.6	-32.6	-4.6	-12.6	-8.6	16.4	5.4	-11.6	-7.6	-16.6	33.4	12.4	1.5402	1.5942	1.4922	1.5312	1.6412	1.5452	1.5292	1.5482	1.5332	1.4482	1.6332	1.5742	1.5242	1.4922	1.5732	1.5272	1.5922	1.5592	1.5852	1.6062
15	12.6	15.6	23.6	31.6	-7.4	-21.4	16.6	60.6	31.6	-7.4	-0.4	6.6	13.6	-9.4	2.6	18.6	16.6	134.6	11.6	-24.4	1.5646	1.6146	1.5766	1.5556	1.6566	1.5676	1.5556	1.5706	1.5586	1.4656	1.6506	1.6006	1.5486	1.5366	1.5976	1.5556	1.6116	1.5816	1.6076	1.6656
16	2.4	-10.6	-15.6	-10.6	16.4	-7.6	-15.6	1.4	-1.6	-16.6	-7.6	-2.6	-29.6	-21.6	12.4	-43.6	-13.6	-27.6	9.4	37.4	1.5896	1.6276	1.6056	1.5786	1.6586	1.5916	1.5816	1.5936	1.5856	1.5006	1.6526	1.6086	1.5756	1.5576	1.6206	1.5776	1.6326	1.6076	1.6266	1.6886
17	17.8	-8.2	-12.2	-15.2	-13.2	27.8	8.8	16.8	4.8	-22.2	20.8	-23.2	-1.2	-8.2	-8.2	-24.2	17.8	4.8	15.8	54.8	1.6102	1.6362	1.6202	1.5982	1.6672	1.6112	1.6022	1.6132	1.6072	1.5272	1.6602	1.6292	1.5972	1.5822	1.6392	1.6022	1.6522	1.6222	1.6452	1.7022
18	8.2	-2.8	-12.8	8.2	0.2	-13.8	18.2	85.2	38.2	7.2	-0.8	35.2	15.2	47.2	161.2	1.2	52.2	-2.8	26.2	-13.8	1.6276	1.6466	1.6426	1.6156	1.6766	1.6306	1.6236	1.6316	1.6266	1.5296	1.6636	1.6386	1.6156	1.6056	1.6566	1.6246	1.6676	1.6406	1.6616	1.7036
19	22.2	-28.8	9.2	3.2	-11.8	7.2	5.2	-43.8	-42.8	-8.8	-21.8	-8.8	-10.8	20.2	-20.8	-1.8	-39.8	117.2	-7.8	4.2	1.6436	1.6616	1.6506	1.6316	1.7026	1.6476	1.6406	1.6476	1.6456	1.5456	1.6686	1.6466	1.6326	1.6196	1.6736	1.6306	1.6826	1.6546	1.6766	1.7056
20	8.4	-9.6	-7.6	-7.6	-29.6	60.4	34.4	-16.6	-30.6	3.4	-1.6	146.4	-30.6	-16.6	4.4	45.4	-26.6	26.4	14.4	-13.6	1.6556	1.6546	1.6496	1.6456	1.6826	1.6606	1.6536	1.6606	1.6596	1.5706	1.6346	1.6786	1.6466	1.6376	1.6856	1.6396	1.6926	1.6706	1.6886	1.7136
21	-4.2	-18.2	19.8	13.8	-0.2	-4.2	31.8	-41.2	-3.2	-12.2	9.8	-0.2	5.8	-19.2	9.8	-6.2	-31.2	-28.2	-34.2	-33.2	1.6668	1.6638	1.6618	1.6588	1.6708	1.6718	1.6678	1.6718	1.6738	1.6018	1.6288	1.6708	1.6618	1.6528	1.6978	1.6618	1.7048	1.6828	1.7008	1.7228
22	4.2	-2.8	-35.8	-23.8	-37.8	-35.8	-24.8	82.2	-32.8	-37.8	-27.8	100.2	-7.8	16.2	-13.8	-38.8	-32.8	1.2	-16.8	-4.8	1.6766	1.6616	1.6536	1.6686	1.6706	1.6826	1.6776	1.6816	1.6846	1.6276	1.6126	1.6806	1.6726	1.6636	1.7096	1.6706	1.7136	1.6936	1.7106	1.7316

## Sheet: Figure 3d
	Luminescence																				OD
Time	purR:: pGY::FnbA										purR:: pGY::FnbB										purR:: pGY::FnbA										purR:: pGY::FnbB
1	23	-2	37	-13	-36	-8	-28	-19	-2	-14	4	9	13	-16	-18	-28	7	-2	-3	-2	0.006	0.006	0.005	0.006	0.01	0.01	0.004	0.007	0.003	0.009	0.006	0.005	0.005	0.005	0.007	0.007	0.006	0.005	0.005	0.007
2	-15.8	20.2	-13.8	53.2	-44.8	27.2	11.2	-36.8	2.2	25.2	-10.8	-17.8	-14.8	13.2	-21.8	-0.8	1.2	-31.8	-22.8	-26.8	0.0274	0.0284	0.0254	0.0274	0.0294	0.0314	0.0224	0.0274	0.0214	0.0284	0.0274	0.0274	0.0254	0.0264	0.0294	0.0294	0.0244	0.0244	0.0234	0.0244
3	24	48	7	54	-3	-27	-15	47	50	71	48	4	33	-13	17	-9	45	-1	21	8	0.138	0.143	0.135	0.139	0.144	0.143	0.12	0.137	0.122	0.134	0.142	0.143	0.128	0.132	0.141	0.142	0.119	0.122	0.118	0.119
4	148.8	40.8	63.8	44.8	46.8	53.8	22.8	36.8	41.8	75.8	62.8	73.8	15.8	60.8	105.8	35.8	21.8	49.8	94.8	19.8	0.331	0.341	0.415	0.355	0.41	0.398	0.352	0.342	0.325	0.305	0.311	0.402	0.418	0.424	0.445	0.438	0.359	0.372	0.321	0.353
5	41.6	59.6	57.6	60.6	53.6	71.6	36.6	118.6	17.6	70.6	88.6	100.6	75.6	108.6	70.6	117.6	75.6	80.6	153.6	135.6	0.854	0.87	0.752	0.819	0.808	0.794	0.771	0.791	0.78	0.862	0.865	0.802	0.71	0.742	0.792	0.758	0.748	0.737	0.749	0.764
6	-2.4	-22.4	12.6	-6.4	23.6	-4.4	45.6	-21.4	30.6	-15.4	-23.4	17.6	18.6	-21.4	4.6	44.6	41.6	28.6	-30.4	-12.4	1.005	1.055	0.949	1.045	1.034	1.033	1.032	1.006	1.035	1.073	1.062	1.019	0.991	1.001	1.049	0.99	1.05	1.023	1.04	1.038
7	-4.4	-2.4	-3.4	-21.4	-20.4	6.6	-6.4	21.6	-3.4	-7.4	-7.4	-1.4	5.6	-18.4	-13.4	-2.4	-18.4	-22.4	-14.4	-36.4	1.0762	1.1382	1.0292	1.1632	1.1522	1.1502	1.1492	1.1022	1.1442	1.1702	1.1812	1.1282	1.1072	1.1142	1.1482	1.0862	1.1662	1.1182	1.1552	1.1292
8	30.8	-13.2	-4.2	-10.2	25.8	-19.2	22.8	-20.2	24.8	26.8	-21.2	-17.2	57.8	5.8	21.8	-14.2	32.8	24.8	-25.2	14.8	1.1862	1.1782	1.1072	1.2332	1.2312	1.2282	1.2212	1.1632	1.2042	1.2182	1.2422	1.1892	1.1942	1.2002	1.2262	1.1572	1.2402	1.1922	1.2302	1.1902
9	-0.8	10.2	16.2	-2.8	4.2	-9.8	16.2	7.2	8.2	15.2	2.2	-7.8	-9.8	-9.8	5.2	-12.8	-17.8	-9.8	4.2	5.2	1.2772	1.1972	1.1742	1.2802	1.2862	1.2812	1.2722	1.2042	1.2412	1.2492	1.2802	1.2242	1.2522	1.2562	1.2682	1.2002	1.2802	1.2522	1.2792	1.2252
10	3.4	-26.6	-11.6	6.4	6.4	14.4	-5.6	-22.6	-17.6	16.4	-19.6	-16.6	3.4	33.4	-20.6	-22.6	13.4	40.4	-24.6	15.4	1.3362	1.2292	1.2502	1.3332	1.3472	1.3412	1.3282	1.2542	1.2882	1.2892	1.3262	1.2722	1.3182	1.3202	1.3232	1.2602	1.3282	1.3132	1.3332	1.2702
11	-24.4	7.6	-15.4	126.6	24.6	31.6	-16.4	-8.4	-21.4	26.6	-35.4	1.6	-19.4	-0.4	-32.4	9.6	-2.4	49.6	20.6	-9.4	1.3822	1.2652	1.3152	1.3862	1.4052	1.3992	1.3812	1.3002	1.3392	1.3322	1.3672	1.3162	1.3792	1.3822	1.3802	1.3102	1.3782	1.3642	1.3852	1.3142
12	-18.8	-46.8	-34.8	-34.8	3.2	31.2	-39.8	-16.8	-32.8	-9.8	-33.8	0.2	-42.8	-25.8	-25.8	39.2	-33.8	-46.8	-30.8	-46.8	1.4174	1.2884	1.3604	1.4544	1.4594	1.4554	1.4324	1.3364	1.3824	1.3814	1.4194	1.3464	1.4324	1.4324	1.4304	1.3424	1.4254	1.4274	1.4344	1.3484
13	48.8	-10.2	20.8	-12.2	29.8	5.8	11.8	-13.2	-25.2	25.8	-3.2	11.8	-16.2	32.8	-23.2	21.8	31.8	-7.2	-9.2	-10.2	1.4472	1.3222	1.4382	1.5382	1.5402	1.5452	1.5332	1.3842	1.4742	1.4912	1.4932	1.4362	1.5012	1.4812	1.4722	1.3722	1.5072	1.5722	1.5292	1.5192
14	-16.6	8.4	-30.6	-26.6	46.4	26.4	22.4	-5.6	-1.6	-11.6	-6.6	22.4	-19.6	-18.6	-12.6	-0.6	6.4	-29.6	19.4	19.4	1.4712	1.4132	1.5452	1.5822	1.5882	1.5942	1.5872	1.5762	1.5562	1.5562	1.5432	1.6062	1.5762	1.5482	1.5092	1.5362	1.5792	1.6292	1.5882	1.6202
15	-20.4	12.6	10.6	35.6	30.6	-12.4	-12.4	-3.4	-4.4	5.6	73.6	-10.4	22.6	12.6	-10.4	72.6	-19.4	-10.4	59.6	13.6	1.5446	1.5606	1.5736	1.6126	1.6206	1.6256	1.6136	1.6326	1.5926	1.5866	1.5806	1.6376	1.6126	1.6026	1.5586	1.6246	1.6106	1.6626	1.6186	1.6506
16	-35.6	-28.6	-4.6	55.4	-17.6	-10.6	-9.6	-33.6	-27.6	-39.6	-15.6	-19.6	0.4	25.4	-15.6	13.4	5.4	-12.6	-2.6	-28.6	1.6326	1.6146	1.5856	1.6386	1.6456	1.6506	1.6396	1.6376	1.6206	1.6136	1.6076	1.6536	1.6386	1.6326	1.6156	1.6316	1.6376	1.6616	1.6466	1.6586
17	-14.2	25.8	-3.2	15.8	38.8	1.8	-20.2	9.8	9.8	-22.2	9.8	38.8	-7.2	39.8	14.8	26.8	-7.2	42.8	3.8	-11.2	1.6552	1.6362	1.6202	1.6592	1.6662	1.6722	1.6612	1.6572	1.6442	1.6362	1.6282	1.6662	1.6592	1.6542	1.6422	1.6622	1.6592	1.6802	1.6682	1.6752
18	50.2	18.2	-2.8	36.2	2.2	27.2	58.2	12.2	-9.8	14.2	8.2	-17.8	21.2	-24.8	-18.8	-10.8	-8.8	-17.8	10.2	-0.8	1.6656	1.6306	1.6396	1.6746	1.6836	1.6896	1.6806	1.6576	1.6606	1.6576	1.6446	1.6676	1.6776	1.6726	1.6616	1.6676	1.6776	1.7016	1.6846	1.6786
19	-15.8	-19.8	42.2	-5.8	5.2	-27.8	-19.8	-6.8	-22.8	-22.8	-22.8	36.2	8.2	-22.8	-1.8	19.2	28.2	11.2	-9.8	-17.8	1.6716	1.6426	1.6546	1.6906	1.6986	1.7046	1.6976	1.6466	1.6746	1.6696	1.6606	1.6616	1.6926	1.6886	1.6776	1.6646	1.6926	1.6896	1.7016	1.6586
20	-16.6	-20.6	-5.6	-12.6	21.4	18.4	-20.6	38.4	-28.6	-38.6	10.4	-0.6	64.4	-2.6	8.4	29.4	3.4	-10.6	9.4	26.4	1.6766	1.6466	1.6456	1.7006	1.7106	1.7156	1.7086	1.6606	1.6876	1.6816	1.6726	1.6746	1.7026	1.7006	1.6916	1.6676	1.7046	1.6826	1.7136	1.6746
21	-23.2	11.8	6.8	29.8	43.8	-3.2	86.8	-7.2	18.8	-5.2	62.8	24.8	38.8	-0.2	24.8	-22.2	-4.2	6.8	-31.2	-27.2	1.6898	1.6528	1.6648	1.7088	1.7198	1.7258	1.7178	1.6768	1.6978	1.6918	1.6828	1.6868	1.7108	1.7108	1.7048	1.6748	1.7138	1.6958	1.7218	1.6888
22	-20.8	-23.8	13.2	-13.8	-3.8	4.2	-17.8	15.2	6.2	-34.8	3.2	32.2	2.2	-46.8	-1.8	43.2	29.2	0.2	-7.8	-3.8	1.6636	1.6736	1.6746	1.7156	1.7266	1.7326	1.7246	1.6876	1.7046	1.6996	1.6906	1.6956	1.7166	1.7186	1.7136	1.6876	1.7206	1.7006	1.7276	1.6996

## Sheet: Figure 3e
	OD 0.2					OD 0.2					OD 0.2					OD 0.6					OD 0.6					OD 0.6					OD 1					OD 1					OD 1
	WT pALC					purR:: pALC					purR:: ppurR					WT pALC					purR:: pALC					purR:: ppurR					WT pALC					purR:: pALC					purR:: ppurR
FnbA	1	1	1	1		3.70207	6.23332	4.37718	7.04533		1.08173	1.13288	0.845768	0.590496		1	1	1	1		5.75573	5.32704	2.85799	3.95863		0.607097	0.679871	0.593231	1.50525		1	1	1	1		2.31338	2.16	1.61515	2.01624		0.66742	2.42839	0.393654	0.788218

## Sheet: Figure 3f
	OD 0.2					OD 0.2					OD 0.2					OD 0.6					OD 0.6					OD 0.6					OD 1					OD 1					OD 1
	WT pALC				purR:: pALC				purR:: ppurR				WT pALC				purR:: pALC				purR:: ppurR				WT pALC				purR:: pALC				purR:: ppurR
FnbB	1	1	1	1	1.66632	2.58471	1.27456	1.6077	0.817902	0.827406	0.742262	0.764895	1	1	1	1	2.4909	3.01049	0.929805	1.29984	0.444421	0.527289	0.350301	0.708742	1	1	1	1	1.34723	1.05946	0.708742	1.55473	0.452712	1.46747	0.328736	0.808508

## Sheet: Figure 3g
	OD 0.2					OD 0.2					OD 0.2					OD 0.6					OD 0.6					OD 0.6					OD 1					OD 1					OD 1
	WT pALC					purR:: pALC					purR:: ppurR					WT pALC					purR:: pALC					purR:: ppurR					WT pALC					purR:: pALC					purR:: ppurR
PurE	1	1	1	1		21.7559	19.6983	21.9579	26.3549		0.89917	0.732043	0.23761	0.22688		1	1	1	1		26.9709	38.3636	19.5849	18.1681		0.314617	0.715323	0.335643	0.897095		1	1	1	1		31.197	22.6798	17.8147	29.2088	14.8254	0.905425	1.51922	0.480187	0.535268

## Sheet: Figure 4c
Animal number	WT pALC	purR:: pALC	purR:: ppurR
1	15.4639	13.6364	6.80628
2	16.4894	20.2247	-1.15607
3	17.6796	20.1149	0
4	7.69231	22.043	1.14286
5	17.6136	18.8235	1.66667
6	8.43374	15.9509	0
7	10.0592	16.9591	1.78571
8	15.9341	20.1149	2.31214
9	14.2857	18.9944	-0.540541
10	5.38922		2.40964
11			3.42857
12			-0.552486

[truncated: 11 more sheets: Figure 4d, Figure 4g, Figure 5a, Figure 5b, Figure 5c, Figure S1b, Figure S1c, Figure S1d, Figure S2, Figure S4d, Figure S5]
